# Supplementary material for: Multiple origins of endosymbiosis within the Enterobacteriaceae (γ-Proteobacteria): convergence of complex phylogenetic approaches
Source: BMC Biol. 2011 Dec 28;9:87. doi: 10.1186/1741-7007-9-87 (PMC3271043; doi:10.1186/1741-7007-9-87)
Supplement: Additional file 4 — List of the taxa and orthologous genes used in the study. [file 1741-7007-9-87-S4.XLS]

## Sheet: COGs
	product	COG	locus	alignments						Used COGs				COG categories
				nucleotide positions		amino-acid positions				J	43
				all/parsimony informative		all/parsimony informative				K	6			INFORMATION STORAGE AND PROCESSING
	asparaginyl-tRNA synthetase	COG0017J	asnS	1380	920	460	288			U	4			[J] Translation, ribosomal structure and biogenesis
	arginyl-tRNA synthetase	COG0018J	argS	1563	1154	521	365			R	4			[J] Translation, ribosomal structure and biogenesis
	30S ribosomal protein S7	COG0049J	rpsG	465	269	155	72			O	2			[J] Translation, ribosomal structure and biogenesis
	30S ribosomal protein S10	COG0051J	rpsJ	309	142	103	21			L	2			[J] Translation, ribosomal structure and biogenesis
	30S ribosomal protein S2	COG0052J	rpsB	654	391	218	106			F	1			[J] Translation, ribosomal structure and biogenesis
	phenylalanyl-tRNA synthetase beta subunit	COG0072J	pheT	2076	1700	692	576			D	1
	50S ribosomal protein L11	COG0080J	rplK	423	270	141	79			M	1			CELLULAR PROCESSES AND SIGNALING
	50S ribosomal protein L1	COG0081J	rplA	672	470	224	149			G	1			[D] Cell cycle control, cell division, chromosome partitioning
	DNA-directed RNA polymerase beta subunit	COG0085K	rpoB	3954	2223	1318	535			H	1			[Y] Nuclear structure
	DNA-directed RNA polymerase subunit beta' subunit	COG0086K	rpoC	4083	2234	1361	502			A	1			[V] Defense mechanisms
	50S ribosomal protein L2	COG0090J	rplB	816	477	272	120			C	1			[T] Signal transduction mechanisms
	50S ribosomal protein L22	COG0091J	rplV	327	213	109	65			CO	1			[M] Cell wall/membrane/envelope biogenesis
	50S ribosomal protein L14	COG0093J	rplN	369	190	123	40							[N] Cell motility
	50S ribosomal protein L5	COG0094J	rplE	531	316	177	90							[Z] Cytoskeleton
	30S ribosomal protein S13	COG0099J	rpsM	354	227	118	66							[W] Extracellular structures
	50S ribosomal protein L13	COG0102J	rplM	426	281	142	90							[U] Intracellular trafficking, secretion, and vesicular transport
	30S ribosomal protein S9	COG0103J	rpsI	381	242	127	67							[O] Posttranslational modification, protein turnover, chaperones
	glucose-6-phosphate isomerase	COG0166G	pgi	1533	1023	511	309
	aspartyl-tRNA synthetase	COG0173J	aspS	1611	1179	537	380							METABOLISM
	30S ribosomal subunit protein S17	COG0186J	rpsQ	246	168	82	55							[C] Energy production and conversion
	5,10-methylene-tetrahydrofolate dehydrogenase/methenyl tetrahydrofolate cyclohydrolase	COG0190H	folD	840	577	280	176							[G] Carbohydrate transport and metabolism
	peptidyl-tRNA hydrolase	COG0193J	pth/spoVC	552	441	184	143							[E] Amino acid transport and metabolism
	transcription elongation factor	COG0195K	nusA	1404	913	468	269							[F] Nucleotide transport and metabolism
	50S ribosomal protein L16	COG0197J	rplP	402	227	134	61							[H] Coenzyme transport and metabolism
	50S ribosomal protein L24	COG0198J	rplX	303	206	101	71							[I] Lipid transport and metabolism
	30S ribosomal protein S14	COG0199J	rpsN	297	185	99	53							[P] Inorganic ion transport and metabolism
	50S ribosomal protein L15	COG0200J	rplO	417	292	139	85							[Q] Secondary metabolites biosynthesis, transport and catabolism
	preprotein translocase subunit SecY	COG0201U	secY	1299	827	433	255
	DNA-directed RNA polymerase subunit alpha	COG0202K	rpoA	975	555	325	139							POORLY CHARACTERIZED
	50S ribosomal protein L17	COG0203J	rplQ	351	224	117	62							[R] General function prediction only
	50S ribosomal protein L27	COG0211J	rpmA	246	155	82	44							[S] Function unknown
	peptide chain release factor 1	COG0216J	prfA	1056	745	352	227
	30S ribosomal protein S16	COG0228J	rpsP	225	157	75	47
	ribosome recycling factor	COG0233J	frr	552	419	184	141
	30S ribosomal protein S18	COG0238J	rpsR	225	130	75	34
	50S ribosomal protein L10	COG0244J	rplJ	477	370	159	130
	50S ribosomal protein L18	COG0256J	rplR	339	237	113	71
	translation elongation factor Ts	COG0264J	tsf	759	587	253	193
	S-adenosyl-methyltransferase MraW	COG0275M	mraW	843	628	281	195
	50S ribosomal protein L20	COG0292J	rplT	348	218	116	53
	23S rRNA methyltransferase FtsJ	COG0293J	ftsJ/rrmJ	561	413	187	141
	predicted metal-dependent hydrolase	COG0319R	ybeY	387	286	129	94
	50S ribosomal protein L19	COG0335J	rplS	336	219	112	66
	50S ribosomal protein L9	COG0359J	rplI	444	354	148	119
	30S ribosomal protein S6	COG0360J	rpsF	318	213	106	72
	translation initiation factor 1 (IF-1)	COG0361J	infA	216	109	72	24
	tRNA uridine 5-carboxymethylaminomethyl modification enzyme GidA	COG0445D	gidA	1830	1227	610	356
	ATP-dependent Zn proteases	COG0465O	ftsH	1749	990	583	268
	DNA polymerase III, delta prime subunit	COG0470L	holB	843	739	281	249
	tRNA (5-methylaminomethyl-2-thiouridylate) methyltransferase	COG0482J	mnmA/ycfB/trmU	1047	723	349	216
	tRNA modification GTPase TrmE	COG0486R	trmE/thdF/mnmE	1281	964	427	316
	uridylate kinase	COG0528F	pyrH	690	460	230	145
	translation initiation factor 2 (IF-2; GTPase)	COG0532J	infB	1716	1102	572	335
	GTP-binding protein Obg	COG0536R	obgE/yhbZ	975	700	325	213
	30S ribosomal protein S1	COG0539J	rpsA	1608	989	536	273
	Signal recognition particle GTPase	COG0541U	ffh	1275	901	425	293
	cell division protein FtsY	COG0552U	ftsY	870	623	290	211
	DNA polymerase III beta-subunit	COG0592L	dnaN	1047	843	349	297
	Preprotein translocase subunit YidC	COG0706U	yidC	1431	1063	477	344
	glycyl-tRNA synthetase beta subunit	COG0751J	glyS	1779	1425	593	486
	ribosome-binding factor A	COG0858J	rbfA	315	247	105	86
	transcription termination factor Rho	COG1158K	rho	1254	614	418	109
	GTP-binding protein EngA	COG1160R	engA	1275	986	425	329
	polyribonucleotide nucleotidyltransferase (polynucleotide phosphorylase)	COG1185J	pnp	2043	1324	681	399
	inactive homolog of metal-dependent proteases, putative molecular chaperone	COG1214O	yeaZ	480	400	160	135
	oligoribonuclease (3'->5' exoribonuclease)	COG1949A	orn	534	370	178	106
	pyruvate dehydrogenase complex, dehydrogenase (E1) component	COG2609C	aceE	2634	1668	878	505
	Fe-S cluster protector protein	COG2924CO	yggX	222	164	74	58
	predicted transcriptional regulator, BolA superfamily	COG5007K	yrbA	219	183	73	66
	CONCATENATED			63462	42481	21154	12735

## Sheet: Taxa
Genome sequences of γ-Proteobacteria used in this study
Species (strain) name	Accession Number	genome GC content (%)	69 genes concatenated - GC content (%)
Arsenophonus nasoniae	FN545141-FN545284	37.37	41.76
Baumannia cicadellinicola str. Hc	NC_007984	33.23	34.05
Blochmannia floridanus	NC_005061	27.38	30.07
Blochmannia pennsylvanicus str. BPEN	NC_007292	29.56	33.06
Buchnera aphidicola str. APS	NC_002528	26.31	29.68
Buchnera aphidicola str. BP	NC_004545	25.34	28.78
Buchnera aphidicola str. Sg	NC_004061	25.33	28.55
Buchnera aphidicola str. Cc	NC_008513	23.03	23.38
Citrobacter koseri ATCC BAA-895	NC_009792	53.83	53.84
Citrobacter rodentium ICC168	NC_013716	54.72	55.26
Cronobacter turicensis	NC_013282	57.42	55.78
Dickeya dadantii Ech586	NC_013592	53.64	53.69
Dickeya dadantii Ech703	NC_012880	55.02	54.08
Dickeya zeae Ech1591	NC_012912	54.52	54.59
Edwardsiella ictaluri 93-146	NC_012779	57.44	57.27
Edwardsiella tarda EIB202	NC_013508	59.73	58.03
Enterobacter (Cronobacter) sakazakii ATCC BAA-894	NC_009778	56.77	55.70
Enterobacter cloacae subsp. cloacae ATCC 13047	NC_014121	54.79	54.19
Enterobacter sp. 638	NC_009436	52.98	52.60
Erwinia amylovora ATCC 49946	NC_013971	53.60	53.94
Erwinia amylovora CFBP1430	NC_013961	53.60	53.94
Erwinia billingiae Eb661	NC_014306	55.20	53.59
Erwinia pyrifoliae Ep1/96	NC_012214	53.42	53.86
Erwinia tasmaniensis Et1/99	NC_010694	53.73	53.92
Escherichia coli str. K-12 substr. DH10B	NC_010473	50.78	52.88
Haemophilus influenzae Rd KW20	NC_000907	38.15	40.41
Hamiltonella defensa str. 5AT	NC_012752	40.32	41.43
Ishikawaella capsulata Mpkobe	AP010872	30.22	32.47
Klebsiella pneumoniae NTUH-K2044	NC_012731	57.68	55.80
Klebsiella variicola At-22	NC_013850	57.58	55.50
Pantoea ananatis LMG 20103	NC_013956	53.69	53.22
Pasteurella multocida subsp. multocida str. Pm70	NC_002663	40.40	42.35
Pectobacterium atrosepticum SCRI1043	NC_004547	50.97	51.33
Pectobacterium carotovorum subsp. carotovorum PC1	NC_012917	51.93	52.10
Pectobacterium wasabiae WPP163	NC_013421	50.48	51.57
Photorhabdus asymbiotica	NC_012962	42.15	46.14
Photorhabdus luminescens subsp. laumondii TTO1	NC_005126	42.83	46.50
Proteus mirabilis HI4320	NC_010554	38.90	43.38
Pseudomonas aeruginosa PAO1	NC_002516	66.56	63.17
Regiella insecticola LSR1	NZ_ACYF00000000	42.4	43.37
Riesia pediculicola USDA	NC_014109	28.48	30.72
Salmonella enterica subsp. enterica serovar Typhimurium str. LT2	NC_003197	52.22	54.10
Serratia proteamaculans 568	NC_009832	55.07	54.18
Sodalis glossinidius	NC_007712	54.70	56.31
Vibrio cholerae O1 biovar eltor str. N16961	NC_002505/NC_002506	47.69/46.91	48.99
Wigglesworthia glossinidia	NC_004344	22.48	25.58
Xanthomonas axonopodis pv. citri str. 306	NC_003919	64.77	63.80
Xenorhabdus bovienii SS-2004	NC_013892	47.28	47.74
Xenorhabdus nematophila ATCC 19061	NC_014228	44.15	47.24
Yersinia pestis CO92	NC_003143	47.64	49.31
